# Supplementary material for: Remembering history: Autobiographical memory for the COVID‐19 pandemic lockdowns, psychological adjustment, and their relation over time
Source: Child Dev. 2024 Aug 14;96(1):55–70. doi: 10.1111/cdev.14131 (PMC11693838; doi:10.1111/cdev.14131)
Supplement: Supplementary file 1 — Data S1. [file CDEV-96-55-s001.zip]

Archive with 3 entries (3 files):
- MemoryThemes_SuppInfo.docx
- Models_SuppInfo.docx
- SubjectiveRatings_SuppInfo.docx
